# Supplementary material for: Chronic rhinosinusitis with nasal polyps is characterized by dysbacteriosis of the nasal microbiota
Source: Sci Rep. 2018 May 21;8:7926. doi: 10.1038/s41598-018-26327-2 (PMC5962583; doi:10.1038/s41598-018-26327-2)
Supplement: Supplementary file 2 — Dataset 1 [file 41598_2018_26327_MOESM2_ESM.xlsx]

## Sheet: Raw data
BOF		Group	Asthma	Atopy	ASA	Gender	Age	General	Congestion	Mucus	Phlegm_in_throat	Pain	Smell	Cough	IgE_x11	SAE-IgE_x11	ECP_x11	IL-5_x11	IL-17_x11	TNFa_x11	Phy313_Acidobacteria_Gp2	Phy730_Acidobacteria_Gp3	Phy882_Acidobacteria_Gp4	Phy539_Acidobacteria_Gp4	Phy719_Acidobacteria_Gp4	Phy786_Acidobacteria_Gp4	Phy495_Acidobacteria_Gp6	Phy483_Acidimicrobiales	Phy923_Actinomyces	Phy326_Actinomyces	Phy585_Actinomyces	Phy114_Actinomyces	Phy432_Actinomyces	Phy482_Actinomyces	Phy556_Actinomyces	Phy630_Actinomyces	Phy691_Actinomyces	Phy699_Actinomyces	Phy717_Actinomyces	Phy724_Actinomyces	Phy729_Actinomyces	Phy854_Actinomyces	Phy876_Actinomyces	Phy887_Actinomyces	Phy492_Brevibacterium	Phy820_Brevibacterium	Phy757_Corynebacterium	Phy310_Corynebacterium_renale	Phy962_Corynebacterium_matruchotii
	C1	Control	No	No	No	Male	56	NA	NA	NA	NA	NA	NA	NA	NA	NA	NA	NA	NA	NA	0	0	0	0	0	0	0	0	0	0	0	0	0	0	0	0	0	0	0	0	0	0	0	0	0	35	0	0	0
	C2	Control	No	No	No	Male	42	NA	NA	NA	NA	NA	NA	NA	NA	NA	NA	NA	NA	NA	0	0	0	0	0	0	0	0	0	0	0	0	0	0	11	0	0	0	0	0	0	0	0	0	0	0	0	0	0
	C3	Control	No	No	No	Female	42	NA	NA	NA	NA	NA	NA	NA	NA	NA	NA	NA	NA	NA	0	0	0	0	0	0	0	0	0	0	0	3	0	0	0	0	0	0	0	0	0	0	0	0	0	0	0	0	0
	C4	Control	No	No	No	Male	47	NA	NA	NA	NA	NA	NA	NA	NA	NA	NA	NA	NA	NA	0	0	0	0	0	0	0	0	0	0	0	16	0	27	0	0	0	0	0	0	0	0	0	0	0	0	0	0	0
	C5	Control	No	No	No	Female	56	NA	NA	NA	NA	NA	NA	NA	NA	NA	NA	NA	NA	NA	0	0	0	0	0	0	0	0	0	0	0	0	0	0	0	0	0	0	0	0	0	0	0	0	0	0	0	0	0
	C6	Control	No	No	No	Male	59	NA	NA	NA	NA	NA	NA	NA	NA	NA	NA	NA	NA	NA	0	0	0	0	0	0	0	0	0	0	0	0	0	0	0	0	0	0	0	0	0	0	0	0	0	0	0	0	0
	C7	Control	No	No	No	Male	51	NA	NA	NA	NA	NA	NA	NA	NA	NA	NA	NA	NA	NA	0	0	0	0	0	0	0	0	0	0	0	219	0	0	0	0	0	0	0	0	0	0	0	0	0	0	0	0	0
	C8	Control	No	No	No	Female	51	NA	NA	NA	NA	NA	NA	NA	NA	NA	NA	NA	NA	NA	0	0	0	0	0	0	0	0	0	0	0	0	0	0	0	0	0	0	0	0	0	0	0	0	0	0	0	0	0
	C9	Control	No	No	No	Female	51	NA	NA	NA	NA	NA	NA	NA	NA	NA	NA	NA	NA	NA	0	0	0	0	0	0	0	0	0	0	0	1	0	0	1	0	0	0	0	0	0	0	0	0	0	0	0	0	0
	C10	Control	No	No	No	Female	53	NA	NA	NA	NA	NA	NA	NA	NA	NA	NA	NA	NA	NA	0	0	0	58	0	0	80	0	0	0	0	117	0	0	0	0	0	0	0	0	0	0	0	0	0	0	0	0	0
	C11	Control	No	No	No	Female	63	NA	NA	NA	NA	NA	NA	NA	NA	NA	NA	NA	NA	NA	0	0	0	0	0	0	0	0	0	0	0	0	0	0	0	0	0	0	0	0	0	0	0	0	0	0	0	0	0
	C12	Control	No	No	No	Male	50	NA	NA	NA	NA	NA	NA	NA	NA	NA	NA	NA	NA	NA	0	0	0	0	27	0	0	0	0	0	0	0	0	0	0	0	0	0	0	0	0	0	0	0	0	0	0	0	0
	C13	Control	No	No	No	Female	29	NA	NA	NA	NA	NA	NA	NA	NA	NA	NA	NA	NA	NA	0	0	0	0	0	0	0	0	0	53	32	26	0	0	0	41	29	0	0	0	0	0	22	0	0	0	0	0	0
	C14	Control	No	No	No	Female	19	NA	NA	NA	NA	NA	NA	NA	NA	NA	NA	NA	NA	NA	4	0	0	0	0	0	0	0	0	0	0	0	10	0	0	0	0	0	0	0	0	0	0	0	0	0	0	0	0
	C15	Control	No	No	No	Male	23	NA	NA	NA	NA	NA	NA	NA	NA	NA	NA	NA	NA	NA	2	0	0	0	0	0	0	0	0	0	0	0	0	0	8	0	0	11	0	6	0	0	0	0	0	0	0	0	0
	C16	Control	No	No	No	Male	22	NA	NA	NA	NA	NA	NA	NA	NA	NA	NA	NA	NA	NA	18	0	0	0	0	0	0	0	0	0	0	0	0	0	0	0	0	0	0	0	0	0	0	0	0	0	0	0	0
	C17	Control	No	No	No	Male	50	NA	NA	NA	NA	NA	NA	NA	NA	NA	NA	NA	NA	NA	0	0	8	0	0	0	0	0	0	0	0	0	0	0	0	0	0	0	0	1	0	0	0	0	0	0	0	0	0
BOF 1430	P1	Polyps	No	No	NA	Female	50	7.3	8	2.1	2.1	7.3	9.9	0.4	891	NA	6050	63.14	123.2	47.85	0	0	0	0	0	0	0	0	0	0	0	0	0	0	0	0	0	0	0	0	0	0	0	0	0	0	0	0	0
BOF1648	P2	Polyps	No	Yes	No	Female	23	8.3	10	7.9	6.1	6	10	9.1	380.16	1.98	14114.1	NA	17.82	3.4	0	0	0	0	0	0	0	0	0	0	0	0	0	0	0	10	0	0	0	14	0	0	0	0	0	0	0	0	0
BOF1652	P3	Polyps	No	Yes	No	Female	52	7	6.9	6.9	7	2.7	10	7.6	739.2	5.06	20466.6	109.89	43.45	NA	0	0	0	0	0	0	0	0	34	0	0	0	0	0	0	0	0	0	0	0	0	0	0	0	0	0	0	0	0
BOF1663	P4	Polyps	No	No	No	Female	42	10	4.6	4.7	10	5	10	10	218.46	1.98	60360.3	156.53	1.1	17.6	16	0	0	0	0	0	0	0	0	0	0	0	0	0	1	0	0	0	0	13	16	0	0	0	0	0	0	0	0
BOF1669	P5	Polyps	No	Yes	No	Male	18	5.4	4.9	4.6	2	0	1.4	4.2	1141.8	5.28	16077.6	NA	306.13	39.27	0	0	0	0	0	0	0	0	0	0	0	0	5	0	1	0	0	1	0	7	10	0	0	0	0	0	0	0	0
BOF1678	P6	Polyps	No	No	No	Male	76	8.5	9.8	9.6	9.4	8.8	9.5	1	76.56	1.98	1817.97	13.53	260.81	35.97	0	0	0	0	0	3	0	0	0	0	0	0	0	0	0	0	0	0	0	1	0	0	0	0	0	0	0	18	0
BOF1680	P7	Polyps	No	No	No	Male	60	NA	NA	NA	NA	NA	NA	NA	1306.8	NA	32109	NA	1.1	20.9	0	0	0	0	0	2	0	0	0	0	0	0	0	0	0	0	0	0	0	0	0	0	0	0	0	0	0	0	0
BOF1744	P8	Polyps	No	No	No	Male	68	NA	NA	NA	NA	NA	NA	NA	44.88	1.98	4111.8	41.91	243.87	NA	1	0	0	0	0	0	0	0	0	0	0	0	0	0	0	0	0	0	0	0	0	0	0	0	0	0	0	0	0
BOF 1825	P9	Polyps	No	Yes	No	Male	33	6.5	5.3	2.6	2.9	4.8	8.3	0	212.52	1.98	5035.8	275.44	1.1	3.4	0	0	0	0	0	0	0	0	0	0	0	2	0	0	0	0	0	0	0	0	0	0	0	0	0	0	0	0	0
BOF 1841	P10	Polyps	No	No	No	Female	46	8.3	7.5	8.6	1.6	0.2	9.9	2.5	125.4	NA	15325.2	9.13	170.17	30.91	3	0	0	0	0	0	0	0	0	0	0	0	0	0	0	0	0	0	0	0	0	0	0	0	0	0	0	0	0
BOF 1713	P11	Polyps	No	No	No	Male	25	7.5	4.4	6.3	7.5	1.2	9.4	4.1	285.78	1.98	26400	NA	1.1	17.71	0	0	0	0	0	0	0	0	0	0	0	0	0	0	0	0	0	0	0	0	0	0	0	0	3	0	0	0	0
BOF 1865	P12	Polyps	No	NA	NA	Male	43	3.7	2.2	3.9	4	5.7	6.9	3.1	877.8	1.98	17532.9	63.03	137.83	51.26	0	0	0	0	0	0	0	0	0	0	0	0	0	0	1	0	0	0	0	0	0	0	0	0	0	0	2	0	0
BOF 1866	P13	Polyps	No	No	No	Male	69	5.3	8.5	0	0	0	9.6	0.2	67.32	1.98	1931.16	34.98	32.01	17.6	1	0	0	0	0	0	0	0	0	0	0	0	0	0	0	0	0	0	0	0	0	0	0	0	0	0	0	0	0
BOF 1867	P14	Polyps	No	NA	NA	Female	56	9.8	2.6	1.4	7	1.3	10	0.8	12.87	1.98	466.62	1.1	30.69	82.61	0	0	0	0	0	0	0	0	0	0	0	0	0	0	0	0	0	0	0	0	0	0	0	0	0	0	0	0	0
BOF 1868	P15	Polyps	No	No	No	Female	30	NA	NA	NA	NA	NA	NA	NA	482.46	1.98	24717	NA	43.23	28.27	0	0	0	0	0	0	0	0	0	0	0	0	0	0	0	0	0	0	0	0	0	0	0	0	0	0	0	0	0
BOF 1869	P16	Polyps	No	No	No	Male	54	6.4	5.9	7	9.9	0.5	4.9	0.9	479.16	1.98	14044.8	82.83	1.1	30.14	22	0	0	0	0	0	0	0	0	0	0	0	0	0	0	0	0	0	0	0	0	0	0	0	0	0	0	0	0
BOF 1871	P17	Polyps	No	No	No	Male	43	8.5	0.5	0.5	0.5	8.5	0.5	0.4	6.71	1.98	NA	1.1	105.27	80.85	3	0	0	0	0	0	0	0	0	0	0	0	0	0	0	0	0	0	0	0	0	0	0	0	0	0	0	0	0
BOF 1881	P18	Polyps	No	No	No	Female	30	7.9	9.1	7.6	8.4	7.4	8	7.4	648.78	1.98	40887	167.97	1.1	13.97	5	0	0	0	0	0	0	0	0	0	0	0	0	0	0	0	0	0	0	0	0	0	0	0	0	0	0	0	0
BOF 1888	P19	Polyps	No	No	NA	Female	59	NA	NA	NA	NA	NA	NA	NA	153.78	1.98	2247.63	6.05	347.38	NA	0	0	9	0	0	0	0	0	0	0	0	0	0	0	0	0	0	0	0	0	0	0	0	0	0	0	0	0	0
BOF 1889	P20	Polyps	No	No	NA	Female	70	NA	NA	NA	NA	NA	NA	NA	351.12	1.98	18849.6	NA	1.1	3.4	8	0	12	0	0	0	0	0	0	0	0	0	0	0	0	0	0	0	0	0	0	0	0	0	0	0	0	0	0
BOF 1890	P21	Polyps	No	No	No	Male	51	1.9	6.1	8	5.8	1.7	9.7	4.4	745.8	1.98	15222.9	144.87	1.1	3.4	12	0	1	0	0	0	0	0	0	0	0	0	0	0	0	0	0	0	0	0	0	0	0	0	0	0	0	0	0
BOF 1557	A1	Asthma	Yes	Yes	Yes	Male	51	9.1	8.7	6.6	6.5	6.6	10	3.5	1353	8.91	30580	1808.73	38.17	48.95	0	0	0	0	0	0	0	0	0	0	0	5	10	0	0	0	0	0	0	0	0	0	0	0	0	0	0	0	0
BOF 1548	A2	Asthma	Yes	Yes	NA	Female	59	8.9	9.3	9.3	9.2	6	10	3.6	NA	NA	NA	NA	NA	NA	0	0	0	0	0	0	0	0	0	0	0	0	0	0	0	0	0	0	41	0	0	0	0	32	0	0	0	0	0
AR 147	A3	Asthma	Yes	Yes	NA	Male	60	5	6.9	8.5	10	0	0.6	8.1	203.821	1.98	1480.23	27.8284	1.1	NA	0	0	0	0	0	0	0	0	0	0	0	2	7	0	7	0	0	0	0	0	0	0	0	0	0	0	0	0	0
BOF 1601	A4	Asthma	Yes	Yes	NA	Male	46	6.3	6.6	7.1	9.8	5	10	9.3	2321	10.89	29920	90.75	54.67	48.95	0	0	0	0	0	0	0	0	0	0	4	13	0	3	0	0	0	0	0	0	0	0	0	0	1	0	0	0	0
	A5	Asthma	Yes	No	NA	Female	27	8.6	9.4	5.4	5.4	5.5	9.8	2.5	NA	NA	NA	NA	NA	NA	0	0	0	0	0	0	0	0	0	0	0	0	0	0	0	0	0	0	0	0	0	0	0	0	0	0	0	0	0
	A6	Asthma	Yes	No	NA	Male	54	6.6	6.9	7.4	7.3	0.2	8.7	7.7	NA	NA	NA	NA	NA	NA	0	0	0	0	0	0	0	0	0	0	0	0	0	0	0	0	0	0	0	0	0	0	0	0	0	0	0	0	0
BOF 1439	A7	Asthma	Yes	Yes	NA	Female	75	3.6	4	5.7	5.1	2.8	5.8	2.8	2491.5	26.51	54010	701.36	41.14	35.53	0	0	0	0	0	0	0	0	0	0	0	0	0	0	0	0	0	0	0	0	0	0	0	0	0	0	0	0	0
	A8	Asthma	Yes	Yes	NA	Male	33	3.4	4	2.2	1.6	1.5	0.7	0	NA	NA	NA	NA	NA	NA	0	0	0	0	0	0	0	0	0	0	0	0	0	0	0	0	0	0	0	0	0	0	0	0	64	0	0	0	0
	A9	Asthma	Yes	Yes	NA	Female	44	9.4	9.7	9.7	6.9	7	9.8	7	NA	NA	NA	NA	NA	NA	0	0	0	0	0	0	0	64	0	67	0	0	21	31	0	0	0	0	0	0	0	28	0	0	0	0	27	0	26
BOF1644	A10	Asthma	Yes	Yes	NA	Male	60	NA	NA	NA	NA	NA	NA	NA	1531.2	8.03	19126.8	1470.37	28.38	54.78	0	0	0	0	0	0	0	0	0	0	0	0	0	0	0	0	0	0	0	2	0	0	0	0	0	0	0	0	0
BOF1651	A11	Asthma	Yes	Yes	No	Male	53	3.3	2.1	2.2	2	0.7	0.7	1	2296.8	7.48	12150.6	1639	23.98	25.08	0	30	0	0	0	28	0	0	0	0	0	0	0	0	0	0	0	0	0	0	14	0	0	0	0	0	0	0	0
BOF1667	A12	Asthma	Yes	No	No	Female	22	10	10	9.3	0	10	10	2.9	521.4	6.82	32340	2436.5	11.11	3.4	13	0	0	0	0	19	0	0	0	0	15	0	0	0	1	0	0	29	0	0	0	0	0	0	0	0	0	0	0
BOF1668	A13	Asthma	Yes	Yes	Yes	Female	76	7	9	9	6	4	10	3	2659.8	20.02	39732	379.39	1.1	60.61	6	0	0	0	0	0	0	0	0	0	0	0	10	0	15	0	0	7	0	1	4	0	0	0	0	0	0	0	0
BOF1677	A14	Asthma	Yes	No	Yes	Female	28	9.5	8.8	9	8.8	7.7	9.7	2.8	1399.2	11.44	31878	2513.72	26.95	40.92	0	6	0	0	0	0	0	0	0	0	0	0	0	0	8	0	0	0	0	0	0	0	0	0	0	0	0	0	0
BOF1721	A15	Asthma	Yes	Yes	NA	Male	36	6	9.1	9.2	2.2	5.8	7.6	0.3	640.2	4.4	9193.8	29.92	100.98	24.31	0	0	0	0	0	0	0	0	0	0	0	0	0	0	0	0	0	0	0	0	0	0	0	0	0	0	0	0	0
BOF1743	A16	Asthma	Yes	Yes	No	Male	31	9	7.8	8.7	4.1	0.8	9.8	5	904.2	6.05	24486	997.7	NA	23.43	0	0	0	0	0	0	0	0	0	0	0	0	0	0	0	0	0	0	0	0	0	0	0	0	0	0	0	0	0
BOF1775	A17	Asthma	Yes	Yes	NA	Male	43	9.6	9.7	9.8	9.7	5	9.8	2.9	1438.8	1.98	4812.19	70.95	1.1	3.4	3	0	0	0	0	0	0	0	0	0	0	0	0	0	0	0	0	0	0	0	0	0	0	0	0	0	0	111	0
BOF1777	A18	Asthma	Yes	Yes	No	Male	47	9.3	9.4	9.4	9.5	2	9.6	7	3828	8.8	19495.5	634.26	93.06	37.29	3	0	0	0	0	0	0	0	0	0	0	0	0	0	0	0	0	0	0	0	0	0	0	0	4	0	0	0	0
BOF 1819	A19	Asthma	Yes	Yes	No	Female	23	8.4	8	8.9	2.5	10	5.2	1.6	473.88	5.9	NA	561.66	39.82	3.4	0	0	0	0	0	0	0	0	0	0	0	0	0	0	0	0	0	0	0	0	0	0	0	0	0	0	0	0	0
BOF 1824	A20	Asthma	Yes	Yes	No	Male	47	6.4	9.2	4.5	0.3	9.6	6	1	1082.4	12.87	NA	73.59	1.1	3.4	0	0	0	0	0	0	0	0	0	0	0	0	0	0	0	0	0	0	0	0	0	0	0	0	0	0	0	0	0
[truncated: 864 more columns]
